# Supplementary material for: Real-World Effectiveness of Sorafenib versus Lenvatinib Combined with PD-1 Inhibitors in Unresectable Hepatocellular Carcinoma
Source: Cancers (Basel). 2023 Jan 30;15(3):854. doi: 10.3390/cancers15030854 (PMC9913272; doi:10.3390/cancers15030854)
Supplement: Supplementary file 1 [file cancers-15-00854-s001.zip]

Archive with 1 entries (1 files):
- cancers-2157694-supplementary.pdf
